# Supplementary material for: A Repurposed Drug Screen Identifies Compounds That Inhibit the Binding of the COVID-19 Spike Protein to ACE2
Source: Front Pharmacol. 2021 Jun 14;12:685308. doi: 10.3389/fphar.2021.685308 (PMC8236845; doi:10.3389/fphar.2021.685308)
Supplement: Supplementary file 2 [file Table2.xlsx]

## Sheet: Sheet1
Drug Name	Plate Number	Well Location	% Inhibition	EC50 (corrected)	Prior Evidence?
Thiostrepton	17	3	99.3779	3.9535e-06
Oxytocin	33	16	99.1916	4.0955e-06	computational ref 36
Nilotinib (AMN-107)	1	52	98.846	4.2105e-06	Cell culture inhibition ref 23; computational ref 37
Hydroxy Camptothecine	13	37	98.5446	6.8655e-06	computational ref 38
(S)-10-Hydroxycamptothecin	8	77	99.5637	7.217e-06	see Hydroxycamptothecin
Nilotinib Hydrochloride	22	33	98.6011	8.4335e-06	See Nilotinib AMN-107
Selamectin	22	56	96.6197	8.465e-06	Cell culture inhibition ref 25
Picropodophyllin (PPP)	27	67	98.1198	9.8375e-06
Docetaxel	1	5	97.5539	1.0135e-05
Doramectin	21	69	96.2494	1.2825e-05	computational ref 39
Anidulafungin	16	29	98.8291	1.3195e-05	computational ref 40
Velpatasvir	12	76	93.2013	1.52e-05
Zotarolimus(ABT-578)	27	44	96.27	1.726e-05
Estradiol Benzoate	15	73	93.3525	1.7405e-05	Cell culture inhibition ref 22 Clinical ref 26
Aprepitant	1	16	93.7155	1.73e-05
Irisflorentin	29	43	97.2599	1.753e-05
Avermectin B1	20	50	98.161	1.802e-05
Posaconazole	1	40	96.7547	1.871e-05	computational ref 40, 46
Edoxaban	27	15	95.0913	1.871e-05	computational ref 48
Cefditoren Pivoxil	4	70	96.2081	1.878e-05
Olmutinib	28	13	97.5146	1.91e-05
Docetaxel Trihydrate	27	78	95.4632	2.05e-05
Triamterene	15	1	91.4021	2.346e-05
Biotin (Vitamin B7)	11	5	90.8326	2.744e-05
Cabazitaxel	10	58	85.844	2.878e-05	computational ref 46
Lenvatinib Mesylate	22	6	94.2393	3.487e-05
Daclatasvir Dihydrochloride	21	6	97.2863	3.545e-05
Arbidol HCl	7	14	94.7698	3.675e-05
Dihydroergotamine Mesylate	25	38	93.8252	3.734e-05
Cefotiam Hexetil Hydrochloride	24	50	98.7383	3.735e-05
Daclatasvir	3	3	99.1859	4.496e-05	computational ref 45, 46
Teniposide	5	22	97.3171	4.628e-05
Cefetamet Pivoxil Hydrochloride	20	44	94.3622	5.066e-05
Tipifarnib	3	2	98.0947	5.736e-05
Entrectinib	30	69	90.4069	5.838e-05
Crystal Violet	5	70	98.0899	6e-05
Celecoxib	1	80	92.9165	6.151e-05
Lomitapide Mesylate	27	17	92.9875	6.226e-05	computational ref 46, 47
Dasatinib HCl	22	17	98.0683	6.587e-05	Cell based screen ref 24
Avanafil	14	73	98.5126	6.587e-05
Everolimus (RAD001)	1	54	94.2187	6.595e-05	computational ref 46
Cepharanthine	16	54	94.4987	6.774e-05	Cell culture inhibition ref 25
Pneumocandin B0	29	54	97.7139	7.281e-05
Ombitasvir (ABT-267)	23	16	91.6695	7.283e-05	computational ref 45,46
Vilazodone HCl	16	66	98.6779	7.694e-05
Temsirolimus (CCI-779, NSC 683864)	1	23	95.9554	8e-05
Ciprofloxacin Hydrochloride Hydrate	22	53	93.179	8.015e-05
Fipronil	23	53	90.6406	9.311e-05
Tadalafil	3	64	95.9138	0.0001
Octenidine Dihydrochloride	21	70	99.6562	0.0001256
Tosufloxacin (P-Toluenesulfonic Acid)	22	10	97.4362	0.0001644
Elbasvir	25	40	99.7784	0.0002115	computational ref 45,46
Tinoridine Hydrochloride	30	5	90.2353	0.0002565
Mometasone furoate	6	4	97.78	0.0002757
Amodiaquine hydrochloride	24	22	89.6307	0.0005004
Apremilast (CC-10004)	27	80	95.7057	0.01385
Nelfinavir Mesylate	16	68	93.879	0.07397
