# Supplementary material for: A Repurposed Drug Screen Identifies Compounds That Inhibit the Binding of the COVID-19 Spike Protein to ACE2
Source: Front Pharmacol. 2021 Jun 14;12:685308. doi: 10.3389/fphar.2021.685308 (PMC8236845; doi:10.3389/fphar.2021.685308)
Supplement: Supplementary file 3 [file Table3.xlsx]

## Sheet: Sheet1
Drug	Bond Type	6VSB Glide score & Interactions	ACE2 Glide score & Interactions
Thiostrepton	H-bond	Arg403, Glu406, Lys417, Asp420, Tyr453, Asn460, Gln493, Tyr505	Asp30, Asp38, Arg393
	π -alkyl bond	Tyr495	His34, Ala387
	π -Sulfur bond	----	His34
Oxytocin	H-bond	Arg403, Glu406, Lys417, Gly447, Gln493 Gln498, Asn501	His34, Glu35, Gln42, Glu75
	π-alkyl bond	Tyr449	----
	Alkyl bond	----	Lys31
	Salt bridge	----	Asp38
Nilotinib (AMN-107)	H-Bond	Asn501	Arg393
	π-π T-shaped	Tyr449, Tyr495, Gly496	Tyr349
	π-sigma	Gln493	----
	Halogen bond	Phe490, Leu492	Ala348, Asp382, His401
	π-anion	----	Asp350, Asp382
S-(10)-Hydroxycamptothecin	H-bond	Arg403, Gln414, Lys417	Asp30, Glu37
	π-stacked	----	Gln388
	Alkyl bond	----	Lys26, Pro389
	π-cation	----	Arg393
Hydroxycamptothecin	H-bond	Arg403, Gln414, Lys417	Asp30, Glu37
	π-stacked	----	Gln388
	Alkyl bond	----	Lys26, Pro389
	π-cation bond	----	Arg393
Nilotinib HCl	H- bond	Asn501	Arg393
	π-π T-shaped	Tyr449, Tyr495, Gly496	Tyr349
	π-sigma bond	Gln493	----
	Halogen bond	Phe490, Leu492	Ala348, Asp382, His401
	π-anion bond	----	Asp350, Asp382
Selamectin	H-bond	Arg403, Gln409, Gln414, Lys417, Tyr453	Asp30, Lys353, Gly354, Arg393
	Alkyl bond	Lys417	----
	π-alkyl bond	----	His34
Picropodophyllin	H-bond	Lys458, Gln474	Asp350
	π-stacked	Ala475	Phe40
	π-cation bond	Lys458
Docetaxel	H-bond	Tyr449, Gln493, Asn501	Asn394, Arg393, Lys562
	π -alkyl bond	Tyr449	Leu73, Arg393, His401
Doramectin	H-bond	Ile468, Thr470, Leu492, Ser494	Gly354
	π-sigma bond	Phe490	----
	Alkyl bond	Leu452, Leu455	Leu45, Asn49
Anidulafungin	H-bond	Asp405, Arg408,	Glu35, Glu75
	π-π T-shaped	Tyr505
	π -alkyl bond	Tyr449	Lys353, Ala386
	π –anion bond	----	Glu35
Estradiol Benzoate	H-bond	Phe490	Gln102
	π-alkyl bond	Cys488	Arg393
	Alkyl bond	Phe486	Leu73, Ala99
	π-π stacked	----	Phe40
