# Supplementary material for: A Repurposed Drug Screen Identifies Compounds That Inhibit the Binding of the COVID-19 Spike Protein to ACE2
Source: Front Pharmacol. 2021 Jun 14;12:685308. doi: 10.3389/fphar.2021.685308 (PMC8236845; doi:10.3389/fphar.2021.685308)
Supplement: Supplementary file 5 [file Table1.xlsx]

## Sheet: Sheet1
Drug Name	Plate Number	Well Location	% Inhibition, Screen
Axitinib	1	1	20.343
Gefitinib (ZD1839)	1	2	69.6117
Sorafenib Tosylate	1	3	20.7812
Crizotinib (PF-02341066)	1	4	54.8944
Docetaxel	1	5	97.5539
Anastrozole	1	6	25.4551
Cladribine	1	7	22.9396
Methotrexate	1	8	-186.693
Letrozole	1	9	64.5447
Entecavir Hydrate	1	10	48.1183
Roxadustat (FG-4592)	1	11	19.4904
Imatinib Mesylate (STI571)	1	12	0.324816
Sunitinib Malate	1	13	34.2602
Vismodegib (GDC-0449)	1	14	63.9234
Paclitaxel	1	15	89.4823
Aprepitant	1	16	93.7155
Decitabine	1	17	-79.2801
Bendamustine HCl	1	18	18.8105
Temozolomide	1	19	-110.933
Nepafenac	1	20	24.304
Nintedanib (BIBF 1120)	1	21	-43.1281
Lapatinib (GW-572016) Ditosylate	1	22	87.7959
Temsirolimus (CCI-779, NSC 683864)	1	23	95.9554
Belinostat (PXD101)	1	24	45.8889
Capecitabine	1	25	18.7015
Bicalutamide	1	26	83.1938
Dutasteride	1	27	68.0951
Epirubicin HCl	1	28	-58.9047
Tamoxifen	1	29	30.1237
Rufinamide	1	30	95.7333
Afatinib (BIBW2992)	1	31	-53.9822
Lenalidomide (CC-5013)	1	32	18.8629
Vorinostat (SAHA, MK0683)	1	33	38.4789
Rucaparib (AG-014699,PF-01367338) phosphate	1	34	13.961
Lenvatinib (E7080)	1	35	79.8169
Fulvestrant	1	36	75.7986
Melatonin	1	37	14.7156
Etoposide	1	38	-68.7241
Vincristine sulfate	1	39	61.2485
Posaconazole	1	40	96.7547
Bortezomib (PS-341)	1	41	71.4404
Panobinostat (LBH589)	1	42	41.4333
Entinostat (MS-275)	1	43	25.8089
Cabozantinib (XL184, BMS-907351)	1	44	78.6804
Valproic acid sodium salt (Sodium valproate)	1	45	6.83701
Raltitrexed	1	46	38.7593
Bisoprolol fumarate	1	47	-22.8039
Raloxifene HCl	1	48	96.6594
Agomelatine	1	49	35.142
Prasugrel	1	50	-23.5622
Bosutinib (SKI-606)	1	51	85.0025
Nilotinib (AMN-107)	1	52	98.846
Enzastaurin (LY317615)	1	53	-11.5025
Everolimus (RAD001)	1	54	94.2187
Regorafenib (BAY 73-4506)	1	55	23.969
Thalidomide	1	56	39.8659
Tivozanib (AV-951)	1	57	86.1821
Fludarabine Phosphate	1	58	12.1173
Leflunomide	1	59	82.9335
Ramelteon	1	60	46.0094
Dasatinib	1	61	96.68
Pazopanib HCl (GW786034 HCl)	1	62	88.3414
Olaparib (AZD2281, Ku-0059436)	1	63	25.093
Malotilate	1	64	64.7142
Danoprevir (ITMN-191)	1	65	-31.0673
Exemestane	1	66	69.7511
Doxorubicin (Adriamycin) HCl	1	67	-4.68478
Topotecan HCl	1	68	14.7034
Enzalutamide (MDV3100)	1	69	95.452
Cinacalcet HCl	1	70	35.3
Ridaforolimus (Deforolimus, MK-8669)	1	71	51.0226
Rapamycin (Sirolimus)	1	72	97.4022
Masitinib (AB1010)	1	73	71.4013
Ivacaftor (VX-770)	1	74	53.3918
Ritonavir	1	75	93.7201
Finasteride	1	76	68.2457
Fluorouracil (5-Fluoracil, 5-FU)	1	77	7.60749
2-Methoxyestradiol (2-MeOE2)	1	78	82.1134
Dienogest	1	79	52.5863
Celecoxib	1	80	92.9165
Vemurafenib	2	1	45.1396
Benazepril HCl	2	2	16.6463
Tegafur	2	3	-80.0105
Edaravone	2	4	-15.1531
Fluvoxamine Maleate	2	5	69.691
Loratadine	2	6	83.0871
Ruxolitinib	2	7	22.2132
Omeprazole	2	8	10.4814
Tenofovir Disoproxil Fumarate	2	9	63.1844
Clopidogrel	2	10	81.8583
Acarbose	2	11	-43.7044
Budesonide	2	12	80.4578
Ifosfamide	2	13	7.78719
Etodolac	2	14	-19.3841
Gatifloxacin	2	15	11.4809
Losartan Potassium	2	16	-11.3205
Isotretinoin	2	17	-27.0779
Ondansetron HCl	2	18	78.7414
Tenofovir	2	19	-61.6082
Ranolazine 2HCl	2	20	-1.04398
Adapalene	2	21	70.3274
Bumetanide	2	22	7.78294
Megestrol Acetate	2	23	50.9667
Etomidate	2	24	33.2669
Genistein	2	25	36.5575
Amonafide	2	26	-31.5406
Lopinavir	2	27	91.6092
Oxcarbazepine	2	28	9.41211
Tigecycline	2	29	14.5677
Repaglinide	2	30	41.553
Altretamine	2	31	37.7983
Carmofur	2	32	-22.5624
Mercaptopurine	2	33	-19.4209
Felbamate	2	34	-3.3563
Glimepiride	2	35	35.8998
Acitretin	2	36	-58.6145
Meropenem	2	37	-11.6685
Pirarubicin	2	38	77.8012
Trilostane	2	39	1.44244
Rolipram	2	40	-20.0396
Amisulpride	2	41	-59.4978
Cetirizine DiHCl	2	42	93.844
Streptozotocin	2	43	-58.0801
Fluconazole	2	44	-2.71238
Ivermectin	2	45	89.4825
Daptomycin	2	46	25.3851
Mianserin HCl	2	47	75.1074
Pizotifen Malate	2	48	32.2045
Vecuronium Bromide	2	49	-79.2465
Sildenafil Citrate	2	50	83.8268
Aniracetam	2	51	5.30075
Cilnidipine	2	52	32.9584
Costunolide	2	53	41.1412
Flumazenil	2	54	-39.5676
Lansoprazole	2	55	81.0276
Doripenem Hydrate	2	56	-60.5675
Mosapride Citrate	2	57	72.1563
Resveratrol	2	58	-17.3253
Bimatoprost	2	59	57.0441
Sumatriptan Succinate	2	60	-62.2033
Artemisinin	2	61	33.6723
Cilostazol	2	62	78.9937
Dexamethasone	2	63	73.6383
Fluoxetine HCl	2	64	57.079
Levetiracetam	2	65	6.55367
Gestodene	2	66	43.2496
Nafamostat Mesylate	2	67	-56.3806
Rocuronium Bromide	2	68	24.7976
Linezolid	2	69	-31.0785
Tamsulosin	2	70	-108.739
Asenaprine Maleate	2	71	55.8249
Floxuridine	2	72	-21.1868
Doxazosin Mesylate	2	73	58.6954
Flupirtine Maleate	2	74	51.6016
Lidocaine	2	75	51.901
Drospirenone	2	76	21.352
Naftopidil DiHCl	2	77	24.616
Stavudine	2	78	-21.6548
Alfuzosin HCl	2	79	-46.3332
Tianeptine Sodium	2	80	29.8073
Tizanidine HCl	3	1	-23.4027
Tipifarnib	3	2	98.0947
Daclatasvir	3	3	99.1859
Betamethasone	3	4	-16.0204
Natamycin	3	5	-75.9322
Pomalidomide	3	6	16.665
Olmesartan Medoxomil	3	7	-40.1151
Silodosin	3	8	-62.7114
Naproxen Sodium	3	9	-8.30042
Amphotericin B	3	10	-103.227
Topiramate	3	11	-4.35296
Atazanavir Sulfate	3	12	92.6318
Iloperidone	3	13	-57.5877
Mycophenolate Mofetil	3	14	6.72745
Telaprevir	3	15	29.1496
Tazarotene	3	16	1.70413
Cefdinir	3	17	-57.9117
Riluzole	3	18	23.3318
Nitazoxanide	3	19	-32.7417
Ibuprofen	3	20	-31.4177
Tranilast	3	21	-1.47749
VX-745	3	22	-3.7601
HMN-214	3	23	45.0834
Dyphylline	3	24	4.83505
Saxagliptin	3	25	-1.02189
Fasudil HCl	3	26	-65.9868
Clotrimazole	3	27	38.8419
Sulfameter	3	28	-4.96583
Triamcinolone Acetonide	3	29	13.9794
Amprenavir	3	30	13.7436
Venlafaxine HCl	3	31	-21.7456
Moxifloxacin HCl	3	32	-9.22793
Naratriptan HCl	3	33	-45.6948
Aztreonam	3	34	27.0273
Febuxostat	3	35	-29.3568
Sulfasalazine	3	36	-23.4277
Rizatriptan Benzoate	3	37	-38.8799
Prilocaine	3	38	-10.5369
Orlistat	3	39	17.3174
Albendazole	3	40	17.5777
Voriconazole	3	41	43.0981
Calcitriol	3	42	59.076
Ponatinib	3	43	66.6061
Alprostadil	3	44	15.9616
Dapagliflozin	3	45	36.5955
Candesartan	3	46	1.52803
Pyridostigmine Bromide	3	47	10.2382
Darunavir Ethanolate	3	48	21.5591
Allopurinol	3	49	4.6745
Chlorothiazide	3	50	-6.52613
Zileuton	3	51	58.4581
Doxercalciferol	3	52	16.7836
Fludarabine	3	53	17.8315
Lactulose	3	54	53.1293
Nebivolol HCl	3	55	-8.973
Apixaban	3	56	69.0839
Methimazole	3	57	9.89776
Prednisone	3	58	2.44793
Allopurinol Sodium	3	59	19.2877
Ursodiol	3	60	-36.6719
Ziprasidone HCl	3	61	82.3497
Alfacalcidol	3	62	55.208
Pralatrexate	3	63	46.203
Tadalafil	3	64	95.9138
Pimobendan	3	65	92.0652
Reserpine	3	66	86.9411
Metolazone	3	67	27.2051
Acetylcysteine	3	68	1.72174
Zafirlukast	3	69	-10.496
Nitrofural	3	70	-56.6765
Zonisamide	3	71	61.5666
Safinamide Mesylate	3	72	21.6917
Cefaclor	3	73	54.3863
Cyclosporine	3	74	63.2152
VX-809 (Lumacaftor)	3	75	33.3372
Furosemide	3	76	16.9683
Cefoperazone	3	77	0.517181
Ethinyl Estradiol	3	78	39.1864
Erythromycin	3	79	14.0635
Ketoprofen	3	80	12.9403
Ketorolac	4	1	-69.0534
Enalaprilat Dihydrate	4	2	-57.4081
Aminoglutethimide	4	3	-105.16
Ipratropium Bromide	4	4	-96.8716
Hydrocortisone	4	5	-104.366
Deferasirox	4	6	-211.038
Azathioprine	4	7	-78.8964
Meloxicam	4	8	1.01382
Nevirapine	4	9	-102.543
Pitavastatin Calcium	4	10	-115.435
Adenosine	4	11	-77.0565
Dofetilide	4	12	-224.755
Aminophylline	4	13	-142.086
Sulfanilamide	4	14	-71.8761
Desonide	4	15	32.1917
Piroxicam	4	16	-16.0469
Indomethacin	4	17	-173.353
Mesna	4	18	-154.563
NEXIUM (esomeprazole magnesium)	4	19	33.5347
Rifapentine	4	20	-70.6988
Zolmitriptan	4	21	-78.1834
Isradipine	4	22	80.2048
Lubiprostone	4	23	42.6807
Betamethasone Dipropionate	4	24	86.0787
Didanosine	4	25	-108.675
Gemcitabine	4	26	-114.253
Terbinafine	4	27	-34.0617
Methocarbamol	4	28	-98.3859
Nicotinic Acid	4	29	-10.0058
Suprofen	4	30	23.0032
Telbivudine	4	31	1.75863
Estrone	4	32	76.2777
Amorolfine HCl	4	33	-109.142
Meprednisone	4	34	-24.2804
Divalproex Sodium	4	35	-88.6717
Glipizide	4	36	-208.641
Levonorgestrel	4	37	30.3494
Prednisolone	4	38	13.7975
Nimodipine	4	39	95.5588
Pyrazinamide	4	40	54.1848
Monobenzone	4	41	52.2355
Flucytosine	4	42	-33.7791
Chloramphenicol	4	43	-77.0705
Betamethasone Valerate	4	44	92.3326
Emtricitabine	4	45	-34.48
Glyburide (Glibenclamide)	4	46	-71.2711
Gemfibrozil	4	47	-0.394412
Telmisartan	4	48	67.9496
Nisoldipine	4	49	71.6214
Quetiapine Fumarate	4	50	65.1753
Tretinoin	4	51	-389.914
Trichlormethiazide	4	52	-14.7907
Flurbiprofen	4	53	-51.9766
Praziquantel	4	54	-52.9337
Progesterone	4	55	48.1083
Fomepizole	4	56	-50.4634
Indapamide	4	57	-63.4758
Thiabendazole	4	58	-55.2567
Octocrylene	4	59	23.5519
Rifampin	4	60	-65.3951
Phenylbutazone	4	61	84.6926
Loteprednol etabonate	4	62	49.5839
Disulfiram	4	63	12.7122
Busulfan	4	64	-32.2909
Lamivudine	4	65	-13.6592
Adefovir Dipivoxil	4	66	91.8935
Mitotane	4	67	52.5205
Guaifenesin	4	68	24.9946
Oxybutynin	4	69	86.0574
Cefditoren Pivoxil	4	70	96.2081
Ezetimibe	4	71	74.4125
Mesalamine	4	72	-65.5898
Carbamazepine	4	73	-80.683
Estradiol	4	74	-129.758
Zalcitabine	4	75	-63.8269
Methylprednisolone	4	76	25.3591
Rifabutin	4	77	-2.15043
Enoxacin	4	78	-61.2354
Sulfadiazine	4	79	-68.1489
Chlorprothixine	5	1	-68.8572
Vidarabine	5	2	-24.5647
Ranolazine	5	3	0.391787
Fenoprofen Calcium	5	4	-24.142
Butoconazole Nitrate	5	5	63.9449
Curcumin	5	6	22.7583
Diphenhydramine HCl	5	7	-66.4711
Felodipine	5	8	46.2643
Tropisetron HCl	5	9	-99.2541
Fluvastatin Sodium	5	10	-19.5119
Oxytetracycline	5	11	-58.5203
Verteporfin	5	12	-180.844
Ranitidine Hydrochloride	5	13	-68.7249
Erdosteine	5	14	-10.7941
Azithromycin	5	15	-0.362504
Daidzein	5	16	11.3902
Dapoxetine HCl	5	17	-173.9
Deflazacort	5	18	16.2803
Nicotinamide	5	19	-13.6113
Tioconazole	5	20	65.4974
Thioguanine	5	21	-29.3227
Teniposide	5	22	97.3171
Acipimox	5	23	-9.33791
Betaxolol HCl	5	24	-33.8401
Albendazole Oxide	5	25	0.618555
Bifonazole	5	26	-1.23952
Valaciclovir HCl	5	27	0.792364
Nizatidine	5	28	-25.0541
Vitamin B12	5	29	-4.33519
Tropicamide	5	30	-28.764
Thiotepa	5	31	53.7358
Tetrabenazine	5	32	36.559
Aciclovir	5	33	-17.2096
Proparacaine HCl	5	34	-15.8038
Chloroxine	5	35	-62.1268
Perfloxacin Mesylate	5	36	-14.3965
Ganciclovir	5	37	-3.12837
Carbidopa	5	38	-31.2159
Diclofenac Sodium	5	39	-25.8742
Pregnenolone	5	40	-73.4117
Toremifene Citrate	5	41	61.0669
Rifaximin	5	42	33.4899
Nifedipine	5	43	69.3506
Pranlukast	5	44	-197.226
Lomustine	5	45	10.1223
Metoprolol Tartrate	5	46	-11.025
Roxatidine Acetate HCl	5	47	-56.3599
Valsartan	5	48	-21.6625
Avobenzone	5	49	11.5779
Sulfamethoxazole	5	50	-25.0645
Ethionamide	5	51	-6.8451
Simvastatin	5	52	88.6289
Amiloride HCl	5	53	-105.2
Oxfendazole	5	54	96.4391
Chenodeoxycholic Acid	5	55	12.3628
Dienestrol	5	56	51.9199
Protionamide	5	57	16.0499
Dipyridamole	5	58	79.3371
Amlodipine	5	59	69.5876
Sulfisoxazole	5	60	-43.4947
Trifluridine	5	61	-6.45156
Ramipril	5	62	-11.0843
Amlodipine Besylate	5	63	63.4893
Carvedilol	5	64	86.9039
Cimetidine	5	65	-43.6813
Diethylstilbestrol	5	66	95.0203
Idoxuridine	5	67	3.14611
Hydroxyurea	5	68	-11.6393
Metronidazole	5	69	-4.54886
Crystal Violet	5	70	98.0899
Azacitidine	5	71	13.5337
Fenofibrate	5	72	-68.577
Chlorpeniramine Maleate	5	73	-56.6856
Atracurium Besylate	5	74	-34.6072
Clemastine Fumarate	5	75	69.8033
Diltiazem HCl	5	76	30.0642
Sparfloxacin	5	77	-22.2288
Potassium Iodide	5	78	11.8431
Flutamide	5	79	1.70876
Haloperidol	5	80	-77.3438
Phenindione	6	1	7.01606
Methoxsalen	6	2	4.78208
Nefiracetam	6	3	-35.0222
Mometasone furoate	6	4	97.78
Pyrimethamine	6	5	-16.5148
Nelarabine	6	6	-7.59782
Aspartame	6	7	-27.076
Doxifluridine	6	8	9.22989
Tolnaftate	6	9	10.1415
Ozagrel HCl	6	10	-18.8322
Triamcinolone	6	11	-6.41022
Miconazole Nitrate	6	12	68.9289
Nicorandil	6	13	-66.6991
Propylthiouracil	6	14	3.1598
Sulindac	6	15	21.9807
Ketotifen Fumarate	6	16	-19.5671
Candesartan Cilexetil	6	17	9.19932
Pioglitazone HCl	6	18	-126.253
Terazosin HCl Dihydrate	6	19	23.2072
Argatroban	6	20	43.0394
Nystatin (Fungicidin)	6	21	-71.045
Sulfamethizole	6	22	-8.97842
Tamoxifen Citrate	6	23	30.8796
Capsaicin(Vanilloid)	6	24	83.437
Pramipexole 2HCl Monohydrate	6	25	-35.015
Urapidil HCl	6	26	-37.4626
Phentolamine Mesylate	6	27	8.65995
Captopril	6	28	-10.925
Bromhexine HCl	6	29	-3.64731
Prulifloxacin (NM441, AF 3013)	6	30	28.3011
Isoniazid	6	31	-65.4766
Sulbactam	6	32	-75.7136
Meglumine	6	33	-37.3609
Fluticasone propionate	6	34	-9.15175
Suplatast Tosylate	6	35	-26.7486
Diclazuril	6	36	-48.5173
Nimesulide	6	37	-13.3277
Oxytetracycline Dihydrate	6	38	-43.343
Lovastatin	6	39	86.7167
Rosiglitazone HCl	6	40	34.4292
Levofloxacin	6	41	13.8618
Tolfenamic Acid	6	42	-1.6474
Aripiprazole	6	43	22.2646
Lacidipine	6	44	23.6922
Mirtazapine	6	45	46.8277
Uridine	6	46	-13.6611
Dyclonine HCl	6	47	73.989
Cytidine	6	48	-4.35868
Tiopronin	6	49	-50.5376
Atorvastatin Calcium	6	50	-86.9398
Enalapril Maleate	6	51	6.43104
Pranoprofen	6	52	15.7918
Methscopolamine	6	53	25.2036
Elvitegravir (GS-9137, JTK-303)	6	54	64.4924
Benidipine HCl	6	55	46.7002
Flunarizine 2HCl	6	56	64.0114
Cyproterone Acetate	6	57	61.6808
Orphenadrine Citrate	6	58	24.5212
Balofloxacin	6	59	41.4376
Famotidine	6	60	3.95976
Menadione	6	61	-25.6871
Rimantadine	6	62	-44.2548
Amiodarone HCl	6	63	-17.7927
Maraviroc	6	64	1.5263
Formoterol Hemifumarate	6	65	-35.5657
Fenticonazole Nitrate	6	66	33.0221
Memantine HCl	6	67	20.6386
Gimeracil	6	68	-40.6974
Lafutidine	6	69	-13.0551
Moexipril HCl	6	70	-10.4964
Metformin HCl	6	71	4.90595
Primidone	6	72	-4.9808
Adenine HCl	6	73	-24.5561
Raltegravir (MK-0518)	6	74	-11.7057
Chlormezanone	6	75	-21.9296
Rebamipide	6	76	-4.88178
Cyproheptadine HCl	6	77	51.4884
Cyclophosphamide Monohydrate	6	78	-5.71675
Moxonidine	6	79	2.44892
Clevidipine Butyrate	6	80	77.8169
Procaterol HCl	7	1	-23.8692
Almotriptan Malate	7	2	-282.904
Pantoprazole	7	3	21.9707
Probucol	7	4	-83.1077
Atropine Sulfate Monohydrate	7	5	-88.1697
Dichlorphenamide	7	6	-33.536
Eltrombopag Olamine	7	7	3.36755
Arbutin	7	8	-72.6747
Chlorogenic Acid	7	9	-0.78853
Emodin	7	10	46.6039
Duloxetine HCl	7	11	-21.2932
Ambrisentan	7	12	-58.677
Flunixin Meglumin	7	13	-43.8966
Arbidol HCl	7	14	94.7698
Roflumilast	7	15	-126.859
Ixazomib	7	16	-52.3886
Esomeprazole Sodium	7	17	19.2051
Artemether	7	18	9.11742
Cinchonidine	7	19	-81.1348
Enoxolone	7	20	-42.1645
Trimebutine	7	21	64.7611
Bexarotene	7	22	-224.814
Imidapril HCl	7	23	27.714
Dextrose	7	24	0.899701
Sonidegib	7	25	40.8073
Ixazomib Citrate	7	26	-0.202995
Fesoterodine Fumarate	7	27	2.9461
Artesunate	7	28	-15.6888
Cinchonidine (LA 40221)	7	29	-251.902
Formononetin	7	30	-54.194
Ivabradine HCl	7	31	-98.3535
Temocapril HCl	7	32	19.8992
Lapatinib	7	33	33.4537
Xylose	7	34	-24.6504
Dabigatran Etexilate	7	35	57.2569
Aliskiren Hemifumarate	7	36	42.6347
4-Methylumbelliferone	7	37	-4.40033
Baicalein	7	38	-80.9097
Colchicine	7	39	3.23366
Ferulic Acid	7	40	-3.34619
Rivastigmine Tartrate	7	41	-30.5662
Gabexate Mesylate	7	42	-83.152
Cisatracurium Besylate	7	43	-143.751
Mestranol	7	44	46.257
Tebipenem Pivoxil	7	45	67.3922
Formestane	7	46	-36.1391
Esculin	7	47	-6.61835
Baicalin	7	48	-60.5737
Cytisine	7	49	-19.2029
Glycyrrhizic Acid	7	50	-37.5438
Dexmedetomidine HCl	7	51	-72.4824
Rasagiline Mesylate	7	52	-5.94704
Dronedarone HCl	7	53	69.3761
Naftopidil	7	54	70.8568
Bazedoxifene Acetate	7	55	77.947
Irinotecan HCl Trihydrate	7	56	-123.539
Amygdalin	7	57	-34.3609
Bergenin	7	58	-100.472
Daidzin	7	59	-14.3287
Gramine	7	60	-60.8299
Betaxolol	7	61	0.763726
Naltrexone HCl	7	62	-20.693
Conivaptan HCl	7	63	91.6097
S-(+)-Rolipram	7	64	29.3064
Rosuvastatin Calcium	7	65	23.6528
Apatinib Mesylate	7	66	94.3023
Andrographolide	7	67	31.3175
Berberine Chloride	7	68	-40.3645
Dihydroartemisinin	7	69	20.4412
Hesperidin	7	70	1.41723
Detomidine HCl	7	71	4.21781
Levosulpiride	7	72	-4.49746
Ibutilide Fumarate	7	73	-89.016
Bazedoxifene HCl	7	74	67.6316
Telotristat Etiprate	7	75	88.4225
Idelalisib	7	76	40.0507
Apigenin	7	77	-6.05295
Caffeic Acid	7	78	-55.3878
DL-Carnitine HCl	7	79	-18.7925
Honokiol	7	80	41.8175
Hyodeoxycholic Acid (HDCA)	8	1	14.6646
Nalidixic Acid	8	2	45.5281
Paeonol	8	3	46.2531
Sclareol	8	4	87.8086
Troxerutin	8	5	9.89456
D-Mannitol	8	6	-1.58083
Sorbitol	8	7	-15.8598
Rotundine	8	8	19.9659
Amfebutamone (Bupropion) HCl	8	9	39.2774
Pramipexole	8	10	-53.9
Kaempferol	8	11	18.9487
Naringin	8	12	49.8074
(-)-Parthenolide	8	13	28.9281
Silibinin	8	14	-4.62755
Ursolic Acid	8	15	36.3785
Gastrodin	8	16	-63.5358
Salidroside	8	17	34.2271
Synephrine HCl	8	18	36.2219
Benserazide HCl	8	19	-4.64091
Domperidone	8	20	92.0764
Kinetin	8	21	78.0353
Neohesperidin Dihydrochalcone	8	22	53.4556
Piperine	8	23	66.1101
Silymarin	8	24	39.5398
Yohimbine HCl	8	25	-23.9165
Hematoxylin	8	26	30.488
Palmatine Chloride	8	27	7.00294
Guanosine	8	28	11.517
Bupivacaine HCl	8	29	52.7472
Estriol	8	30	3.29663
L-(+)-Rhamnose Monohydrate	8	31	21.3532
Neohesperidin	8	32	14.2867
Puerarin	8	33	52.4278
Sinomenine	8	34	-28.2114
S-hydroxytryptophan	8	35	-1.81752
Indirubin	8	36	39.7543
Sodium Danshensu	8	37	-15.5921
Inosine	8	38	36.6563
Bethanechol Chloride	8	39	1.81633
Famciclovir	8	40	-6.17154
Lappaconitine	8	41	76.4324
Oleanolic Acid	8	42	11.5587
Quercetin Dihydrate	8	43	68.2148
Synephrine	8	44	-7.57957
Aloin	8	45	37.7176
L-carnitine	8	46	17.9247
Paeoniflorin	8	47	30.5153
Tolbutamide	8	48	56.3371
Chlorpromazine HCl	8	49	96.1285
Fenbendazole	8	50	27.751
Luteolin	8	51	48.2418
Orotic Acid	8	52	-26.7815
Rotenone	8	53	83.1506
Tanshinone I	8	54	-69.0926
Ammonium Glycyrrhizinate	8	55	-28.117
Naringin Dihydrochalcone	8	56	-27.4289
Geniposide	8	57	-37.2293
Levosimendan	8	58	38.2921
Clindamycin HCl	8	59	56.2274
Fluocinolone Acetonide	8	60	43.6037
Magnolol	8	61	80.4758
Osthole	8	62	23.5827
Rutin	8	63	24.9382
Tanshinone IIA	8	64	-64.3686
Butylscopolamine Bromide	8	65	0.587954
Polydatin	8	66	27.4366
Ipriflavone	8	67	-50.2959
Equol	8	68	29.2212
Clonidine HCl	8	69	-14.8896
Gallamine Triethiodide	8	70	-56.5947
Morin Hydrate	8	71	29.3276
Oxymatrine	8	72	22.1245
Salicin	8	73	13.7205
Taxifolin	8	74	-5.87153
Diosmetin	8	75	37.9064
Quercetin	8	76	53.236
(S)-10-Hydroxycamptothecin	8	77	99.5637
Amantadine HCl	8	78	-58.7249
Clozapine	8	79	37.5153
Hexestrol	8	80	0.137894
Imatinib (STI571)	9	1	-83.4938
Mycophenolic acid	9	2	18.008
Phenoxybenzamine HCl	9	3	-132.642
Scopolamine HBr	9	4	-28.2424
Naphazoline HCl	9	5	-46.9328
Isoconazole nitrate	9	6	43.3933
Tiotropium Bromide hydrate	9	7	-79.4513
Rosiglitazone	9	8	-16.9106
Phenylephrine HCl	9	9	-23.5049
Thiamphenicol	9	10	-29.4057
Lincomycin HCl	9	11	-54.892
Nateglinide	9	12	66.0244
Propafenone HCl	9	13	71.9349
Sotalol HCl	9	14	-4.47104
Epinephrine bitartrate	9	15	18.2548
Econazole nitrate	9	16	81.8463
Trospium chloride	9	17	-22.5185
Terbinafine HCl	9	18	-137.825
Prednisolone Acetate	9	19	-8.7085
Clobetasol propionate	9	20	73.2304
Loperamide HCl	9	21	53.0481
Nitrendipine	9	22	59.3152
Pyrantel Pamoate	9	23	-79.1056
Spectinomycin 2HCl	9	24	-6.508
L-Adrenaline	9	25	-11.0871
Miconazole	9	26	59.3128
Tolterodine tartrate	9	27	-87.6771
Cortisone acetate	9	28	32.738
Tetracaine HCl	9	29	30.8815
Brompheniramine hydrogen maleate	9	30	-95.658
Manidipine	9	31	-61.6285
Novobiocin Sodium	9	32	-26.6186
Quinine HCl Dihydrate	9	33	-93.6702
Sulfadoxine	9	34	-21.4952
Phenytoin Sodium	9	35	0.0651499
Secnidazole	9	36	4.56971
Sulbactam sodium	9	37	14.8529
Clomifene citrate	9	38	-124.631
Tetracycline HCl	9	39	-39.124
Dimethyl Fumarate	9	40	-0.452695
Manidipine 2HCl	9	41	95.5519
Olanzapine	9	42	-59.2532
Racecadotril	9	43	-76.5811
Tenoxicam	9	44	11.2124
Phenytoin	9	45	6.97
Acetanilide	9	46	1.13216
Azelastine HCl	9	47	-3.51159
Cloxacillin Sodium	9	48	-18.4383
Xylometazoline HCl	9	49	-112.094
Miglitol	9	50	-39.6284
Milrinone	9	51	1.15409
Olopatadine HCl	9	52	-18.9583
Ribavirin	9	53	-13.4013
Vardenafil HCl Trihydrate	9	54	83.9356
Ciclopirox	9	55	34.4185
Clomipramine HCl	9	56	78.5415
5-Aminolevulinic acid HCl	9	57	-3.07411
Amoxicillin Sodium	9	58	-7.87815
Phenacetin	9	59	-17.3317
Pioglitazone	9	60	-106.316
Mitoxantrone 2HCl	9	61	-590.134
Ozagrel	9	62	-99.423
Rosiglitazone maleate	9	63	5.33511
Xylazine HCl	9	64	-45.7931
Dopamine HCl	9	65	-34.6954
Phenformin HCl	9	66	-68.6754
Daphnetin	9	67	-14.3128
Isoprenaline HCl	9	68	-13.1249
Zidovudine	9	69	-23.7046
Tolvaptan	9	70	66.5429
Moroxydine HCl	9	71	-2.26119
Pancuronium dibromide	9	72	-113.206
Roxithromycin	9	73	-18.9546
Maprotiline HCl	9	74	-25.8356
Ritodrine HCl	9	75	-65.3773
Ceftiofur HCl	9	76	-11.9735
Clarithromycin	9	77	-2.22947
Medroxyprogesterone acetate	9	78	-10.5191
Quinapril HCl	9	79	27.8074
Pramiracetam	9	80	-10.7788
Clindamycin Palmitate HCl	10	1	-8.05278
Buflomedil HCl	10	2	-58.5275
Clinofibrate	10	3	-16.1555
Canagliflozin	10	4	-22.3766
Dabrafenib	10	5	-53.5177
Alogliptin Benzoate	10	6	-45.1639
Icotinib	10	7	-16.0284
Amoxicillin	10	8	-59.8297
Fenoprofen Calcium Hydrate	10	9	-53.9469
Cinepazide Maleate	10	10	-11.4159
L-Thyroxine	10	11	-71.8369
Fluocinonide	10	12	83.1601
Ciprofibrate	10	13	-44.187
Alectinib	10	14	1.78199
MPEP	10	15	-51.4425
Camostat Mesilate	10	16	-120.901
Carbazochrome Sodium Sulfonate	10	17	-65.2719
Aspirin	10	18	-35.6172
Linagliptin	10	19	-94.526
Otilonium Bromide	10	20	56.2191
Gliclazide	10	21	2.87687
Inulin	10	22	-15.687
Dolutegravir	10	23	1.81168
MK-2048	10	24	-6.55504
Alpelisib	10	25	36.8059
Prucalopride	10	26	-91.0108
Clevudine	10	27	-19.5935
Niflumic Acid	10	28	-126.999
Vildagliptin	10	29	-6.80152
Bosentan Hydrate	10	30	-54.9186
Acemetacin	10	31	25.5358
Lonidamine	10	32	18.8664
Trametinib	10	33	12.6911
Laquinimod	10	34	7.04388
Clindamycin	10	35	-16.763
Acesulfame Potassium	10	36	-40.6631
Rivaroxaban	10	37	70.4013
Ciclopiroxethanolamine	10	38	-12.8786
Daunorubicin HCl	10	39	-124.023
Rupatadine Fumarate	10	40	0.82381
Tioxolone	10	41	-49.3854
Clorsulon	10	42	-9.00706
Ibrutinib	10	43	51.0666
Tofacitinib	10	44	-9.67819
Epiandrosterone	10	45	-27.1831
Cobicistat	10	46	-91.1179
Prostaglandin E2	10	47	-34.2386
Rimonabant	10	48	-28.1241
Pravastatin Sodium	10	49	0.128424
Azelnidipine	10	50	8.9288
Dehydroepiandrosterone	10	51	38.5014
Arecoline HBr	10	52	-5.10425
Nilvadipine	10	53	14.576
Istradefylline	10	54	18.977
Apalutamide	10	55	56.5572
S-Ruxolitinib	10	56	-16.2732
Paroxetine HCl	10	57	-88.2668
Cabazitaxel	10	58	85.844
Bepotastine Besilate	10	59	-76.2955
Alverine Citrate	10	60	-134.061
Idebenone	10	61	-17.0128
Noradrenaline Bitartrate Monohydrate	10	62	-12.9579
Dacomitinib	10	63	31.1676
Torcetrapib	10	64	3.96616
Baricitinib	10	65	-10.2927
Lumiracoxib	10	66	-1.88235
Zaltoprofen	10	67	-85.141
Bufexamac	10	68	-31.0535
Fosaprepitant Dimeglumine Salt	10	69	63.1792
Azilsartan Medoxomil	10	70	-44.2548
Mifepristone	10	71	48.0918
Fostamatinib	10	72	-6.76104
Niraparib	10	73	-91.3621
Sofosbuvir	10	74	-18.2936
Carfilzomib	10	75	21.6421
Pirfenidone	10	76	-46.4934
Pazopanib	10	77	60.8931
Lamotrigine	10	78	-14.3588
Rofecoxib	10	79	-37.9905
Medetomidine HCl	10	80	-15.1478
Bleomycin Sulfate	11	1	-63.1783
Chlorhexidine 2HCl	11	2	30.9268
Atovaquone	11	3	-104.67
Pyridoxine HCl	11	4	-17.0702
Biotin (Vitamin B7)	11	5	90.8326
Entacapone	11	6	-34.012
Tylosin Tartrate	11	7	-27.325
Brinzolamide	11	8	-11.7062
Ropinirole HCl	11	9	-63.4711
Iopromide	11	10	-27.7568
Clofarabine	11	11	7.72995
Piracetam	11	12	-31.6353
Etravirine	11	13	57.9886
Vitamin C	11	14	-18.0817
Sulfamerazine	11	15	-6.76181
Estradiol Valerate	11	16	26.37
Benztropine Mesylate	11	17	-72.6755
Carbenicillin Disodium	11	18	36.6322
Ticarcillin Sodium	11	19	-4.30199
Fexofenadine HCl	11	20	-12.812
Dacarbazine	11	21	-55.523
Vanillin	11	22	-7.98705
Ulipristal	11	23	57.6524
Sulfathiazole	11	24	2.13285
Sulfamethazine	11	25	-30.7638
Articaine HCl	11	26	-41.0316
Altrenogest	11	27	29.327
Eletriptan HBr	11	28	-162.734
Azlocillin Sodium Salt	11	29	-57.9835
Moclobemide	11	30	-74.2819
Dexrazoxane HCl	11	31	24.6671
Chlorthalidone	11	32	-5.42517
Indacaterol Maleate	11	33	84.4331
Oxybutynin Chloride	11	34	-21.6879
Sodium Salicylate	11	35	-33.8195
Gliquidone	11	36	65.0373
Ampicillin Sodium	11	37	-64.0874
Flumequine	11	38	-8.51526
Reboxetine Mesylate	11	39	35.7388
Triptolide	11	40	-7.97023
Epinephrine HCl	11	41	-27.9662
Dexmedetomidine	11	42	11.6446
2-Thiouracil	11	43	-12.3124
Doxepin HCl	11	44	-58.8552
Methylthiouracil	11	45	-2.98636
Butenafine HCl	11	46	-44.5563
Anagrelide HCl	11	47	13.3131
Amitriptyline HCl	11	48	42.9789
Triflusal	11	49	-30.0196
Borneol	11	50	15.0732
Diclofenac Potassium	11	51	-38.3419
Moguisteine	11	52	14.7765
Ornidazole	11	53	-13.3258
Mepivacaine HCl	11	54	-62.8899
Antipyrine	11	55	-13.9119
Adrenalone HCl	11	56	-37.9515
Trifluoperazine 2HCl	11	57	-14.2976
Fangchinoline	11	58	62.6919
Diclofenac Diethylamine	11	59	2.98142
Tazobactam	11	60	-20.2649
Nadifloxacin	11	61	4.30191
Dexamethasone Acetate	11	62	67.3156
Milnacipran HCl	11	63	-131.357
Ethynodiol Diacetate	11	64	-0.660484
Atomoxetine HCl	11	65	-0.303682
Azatadine Dimaleate	11	66	-57.4265
Catharanthine	11	67	21.7278
Berbamine	11	68	11.9309
Naloxone HCl	11	69	-48.4906
Beclomethasone Dipropionate	11	70	58.0726
Pidotimod	11	71	-28.7537
Trimethoprim	11	72	-58.8364
Darifenacin HBr	11	73	-23.0366
Sertaconazole Nitrate	11	74	21.8725
Betahistine 2HCl	11	75	-54.4518
(+,-)-Octopamine HCl	11	76	-35.9915
Meptazinol HCl	11	77	-80.1509
(+)-Fangchinoline	11	78	42.9965
Rosmarinic acid	12	1	-48.8569
Medroxyprogesterone	12	2	-14.0239
Sulfamonomethoxine	12	3	-20.6984
Promestriene	12	4	37.7264
Quinestrol	12	5	-3.93307
4-Biphenylacetic acid	12	6	-22.3654
Phenethyl alcohol	12	7	-6.60125
Lifitegrast	12	8	-38.3833
Selexipag	12	9	-120.503
Umeclidinium bromide	12	10	35.9794
Dehydrocostus Lactone	12	11	-78.2176
Kitasamycin	12	12	69.4875
Fludrocortisone acetate	12	13	9.29478
Cefonicid sodium	12	14	-90.4395
Ethidium bromide	12	15	4.42216
4-Methylbenzylidene camphor	12	16	-102.709
Flibanserin	12	17	77.5212
Vilanterol Trifenate	12	18	66.697
Travoprost	12	19	-125.313
Asiaticoside	12	20	16.2822
Cefpirome sulfate	12	21	-87.1924
Thimerosal	12	22	-46.1065
Afloqualone	12	23	6.50557
Sulfaphenazole	12	24	-53.1966
Pargyline hydrochloride	12	25	-31.5512
Chlorobutanol	12	26	-35.4741
Testosterone Enanthate	12	27	51.8403
Grazoprevir	12	28	-102.312
Calcipotriene	12	29	78.6487
Acetylspiramycin (ASPM)	12	30	2.8681
Cefamandole nafate	12	31	-102.387
Mafenide Acetate	12	32	-25.2447
Flupenthixol dihydrochloride	12	33	-103.533
Levamlodipine	12	34	67.353
N-Ethylmaleimide (NEM)	12	35	13.123
Sarpogrelate hydrochloride	12	36	59.1107
Leuprolide Acetate	12	37	-69.5762
Iron sucrose	12	38	-138.637
Benznidazole	12	39	-22.1331
Pazufloxacin mesylate	12	40	21.2866
Tacrine hydrochloride hydrate	12	41	-104.672
Amlexanox	12	42	8.90951
Ilaprazole	12	43	58.8134
Umbelliferone	12	44	-41.3736
Glucosamine hydrochloride	12	45	10.4246
Ethopabate	12	46	-12.9994
Topiroxostat	12	47	-25.6977
Metaxalone	12	48	70.6847
Cholic acid	12	49	50.2914
Diammonium Glycyrrhizinate	12	50	-24.0588
Methoxyphenamine Hydrochloride	12	51	-71.5717
Tauroursodeoxycholic Acid (TUDCA)	12	52	-22.493
Thymopentin	12	53	-69.1156
Cinnamic acid	12	54	-21.3088
Mafenide hydrochloride	12	55	-37.8147
Sulfachloropyridazine	12	56	-51.7184
Isavuconazole	12	57	-9.86348
Tipiracil hydrochloride	12	58	-29.9625
Ceftibuten dihydrate	12	59	-100.211
Osalmid	12	60	-1.91221
Cefepime Dihydrochloride Monohydrate	12	61	-10.6919
Carmustine	12	62	-37.2175
Vitamin E Acetate	12	63	-99.2138
Nortriptyline hydrochloride	12	64	-41.1407
Carbasalate Calcium	12	65	-8.20736
Ramosetron Hydrochloride	12	66	-54.8821
Avibactam sodium	12	67	-22.4712
Balsalazide disodium	12	68	-123.793
Tyramine	12	69	1.87553
Amitraz	12	70	10.0616
Piribedil	12	71	12.0515
Cefsulodin sodium	12	72	-24.9644
Methacholine chloride	12	73	11.4396
Benactyzine hydrochloride	12	74	54.8364
Moxidectin	12	75	79.9828
Velpatasvir	12	76	93.2013
Boceprevir	12	77	51.7284
Lumefantrine	12	78	-107.435
Levothyroxine sodium	13	1	-40.5289
Cinnamaldehyde	13	2	-41.526
Echinacoside	13	3	-5.14647
Imperatorin	13	4	34.6187
Panaxatriol	13	5	76.5645
Harmine	13	6	-99.742
Isopsoralen	13	7	-4.8749
Hederacoside C	13	8	73.4343
Nonivamide	13	9	78.6773
(+)-Borneol	13	10	-91.8418
Sodium benzoate	13	11	28.6643
Tanshinone IIA sulfonate (sodium)	13	12	-33.6764
Notoginsenoside R1	13	13	-263.913
Scutellarin	13	14	-40.2422
D-Galactose	13	15	-19.4218
Guaiacol	13	16	38.1826
Bornyl acetate	13	17	17.0567
Lathyrol	13	18	69.2281
Valproic acid	13	19	14.099
Vanillyl Butyl Ether	13	20	54.3658
Quinidine sulfate	13	21	-28.7784
Palmatine	13	22	-111.814
Carvacrol	13	23	71.1678
Ginsenoside Re	13	24	46.4564
Glucosamine sulfate	13	25	-4.48704
Indigo	13	26	-160.378
Sophoridine	13	27	1.04795
Ginsenoside Rg1	13	28	15.4977
L-Cycloserine	13	29	43.5116
Nifuratel	13	30	23.4374
4-Hydroxybenzoic acid	13	31	38.4745
5-Hydroxymethylfurfural	13	32	2.92208
Succinic acid	13	33	-0.668202
Harmine hydrochloride	13	34	-9.73016
Camphor	13	35	-1.70076
Scopoletin	13	36	-4.00922
Hydroxy Camptothecine	13	37	98.5446
Ginsenoside Rb1	13	38	11.5448
Mesterolone	13	39	-36.3416
Flavone	13	40	-27.2923
Betaine	13	41	40.7965
Tyrosol	13	42	29.3532
Palmitic acid	13	43	-87.1484
Quercitrin	13	44	-42.9223
Tetrahydropalmatine hydrochloride	13	45	58.9201
Protopine	13	46	-124.242
Hederagenin	13	47	71.4294
(-)-Epicatechin gallate	13	48	18.3554
Spermine	13	49	-87.4419
Histamine	13	50	3.81332
Methyl salicylate	13	51	44.4923
Ligustrazine hydrochloride	13	52	45.8974
Trigonelline Hydrochloride	13	53	37.4
Loganin	13	54	48.8363
Allantoin	13	55	4.1861
Pyrogallol	13	56	-48.847
Astragaloside IV	13	57	57.9706
Forsythin	13	58	57.217
Maltitol	13	59	16.616
Veratric acid	13	60	32.7904
Sinomenine hydrochloride	13	61	9.38824
cis-Anethole	13	62	26.1216
Stevioside	13	63	64.4612
Isoquercitrin	13	64	-27.1429
Lawsone	13	65	4.04533
L-Rhamnose monohydrate	13	66	27.4463
Catalpol	13	67	40.3423
Swertiamarin	13	68	24.4131
Tannic acid	13	69	64.3729
Vindoline	13	70	53.4193
Eucalyptol	13	71	47.9941
Ginkgolide C	13	72	18.7182
Dehydroandrographolide	13	73	29.196
Madecassoside	13	74	53.3969
Galanthamine	13	75	2.92185
Arteether	13	76	36.8707
α-Hederin	13	77	-134.472
Liquiritin	13	78	58.7603
Gamma-Oryzanol	13	79	-10.3776
Fusidine	13	80	25.6928
Lobeline Hydrochloride	14	1	-35.3599
Nordihydroguaiaretic Acid	14	2	51.1813
(+)-α-Lipoic Acid	14	3	-62.1692
Acebutolol HCl	14	4	-82.1003
Sodium Picosulfate	14	5	-6.40753
Nafcillin Sodium	14	6	-80.7713
Valganciclovir HCl	14	7	-40.5508
Erythromycin Ethylsuccinate	14	8	82.6586
Griseofulvin	14	9	74.2216
(+)-Catechin Hydrate	14	10	-70.5356
Methyl 4-Hydroxybenzoate	14	11	-36.2483
Pergolide Mesylate	14	12	-57.4402
Ampiroxicam	14	13	-9.8565
Tolcapone	14	14	2.79422
Diphemanil Methylsulfate	14	15	6.0456
Tetrahydrozoline HCl	14	16	-129.475
Nabumetone	14	17	41.9558
Levobupivacaine HCl	14	18	29.6642
Decamethonium Bromide	14	19	-57.4479
Protocatechuic Acid	14	20	-38.3228
L(+)-Arabinose	14	21	-33.1772
Cabozantinib Malate	14	22	78.9637
Desloratadine	14	23	52.3372
Probenecid	14	24	44.52
Vitamin D2	14	25	-132.579
Toltrazuril	14	26	63.4448
Sertraline HCl	14	27	63.8683
Ronidazole	14	28	-55.8158
Sodium Nitrite	14	29	-59.2257
(-)-Borneol	14	30	68.2054
L-Tryptophan	14	31	-47.5615
Sitagliptin Phosphate Monohydrate	14	32	54.0095
Hyoscyamine	14	33	2.63184
Procaine HCl	14	34	7.94723
Doxapram HCl	14	35	51.3764
Pheniramine Maleate	14	36	-87.7716
Spironolactone	14	37	-14.5083
Cholecaciferol	14	38	-59.3328
Zinc Pyrithione	14	39	-83.9438
Zinc Undecylenate	14	40	23.2242
D-(+)-Trehalose Dihydrate	14	41	19.1597
Lithocholoic Acid	14	42	51.2827
Ouabai	14	43	18.453
Homatropine Methylbromide	14	44	-34.4877
Dibucaine HCl	14	45	73.9591
Estradiol Cypionate	14	46	57.6205
Retapamulin	14	47	39.6437
Escitalopram Oxalate	14	48	25.4435
Propranolol HCl	14	49	-52.2837
Pyridoxine	14	50	40.3427
Guaiazulene	14	51	-19.7171
Ethambutol 2HCl	14	52	-35.2141
Allylthiourea	14	53	-0.809803
Homatropine Bromide	14	54	-56.1349
Methazolamide	14	55	-58.9007
Bisacodyl	14	56	58.4683
Methyclothiazide	14	57	25.1409
Guanabenz Acetate	14	58	-2.24414
Mequinol	14	59	24.5015
Batyl Alcohol	14	60	-43.4978
Thioctic Acid	14	61	-73.8922
Pentamidine Isethionate	14	62	-17.3811
Sennoside B	14	63	-4.29496
Hydroxyzine 2HCl	14	64	93.2
Norethindrone	14	65	-22.4005
Carbimazole	14	66	7.70346
Ropivacaine HCl	14	67	-19.0097
Tinidazole	14	68	-17.1629
Mefenamic Acid	14	69	15.2905
Caryophyllene Oxide	14	70	-21.0299
Oxaceprol	14	71	-44.3378
Mirabegron	14	72	0.850033
Avanafil	14	73	98.5126
Aclidinium Bromide	14	74	38.155
Olsalazine Sodium	14	75	21.4776
Valdecoxib	14	76	20.3776
Sodium Nitroprusside Dihydrate	14	77	79.2204
Guanidine HCl	14	78	-18.4152
Ticagrelor	14	79	-48.7877
Triamterene	15	1	91.4021
Halobetasol Propionate	15	2	71.5119
Esmolol HCl	15	3	-65.5313
Dicloxacillin Sodium	15	4	-29.2568
Timolol Maleate	15	5	-47.948
Cyclizine 2HCl	15	6	28.684
Chlorzoxazone	15	7	4.86654
Chlorpropamide	15	8	19.1539
Trometamol	15	9	-15.9304
Domiphen Bromide	15	10	-51.4613
Sulfacetamide Sodium	15	11	-12.8888
Fenspiride HCl	15	12	-76.572
Voglibose	15	13	-15.9456
Desvenlafaxine Succinate	15	14	-35.1214
Tolazoline HCl	15	15	-45.1071
Dinitolmide	15	16	-64.9465
Bezafibrate	15	17	-6.94476
Cyromazine	15	18	-15.4567
Uracil	15	19	-27.4541
Salicylanilide	15	20	-1.50453
Spiramycin	15	21	-4.89416
Ifenprodil Tartrate	15	22	-27.0402
Eprosartan Mesylate	15	23	20.3466
Desvenlafaxine	15	24	-39.3919
Sodium Phenylbutyrate	15	25	-5.52191
Pentoxyverine Citrate	15	26	-14.2283
Penicillin G Sodium	15	27	-4.1854
Teriflunomide	15	28	-27.8045
Climbazole	15	29	62.2337
Sasapyrine	15	30	6.59311
Vitamin A Acetate	15	31	72.2744
Pramoxine HCl	15	32	-176.129
Diminazene Aceturate	15	33	-76.8523
Triclabendazole	15	34	7.46253
Troxipide	15	35	-30.6884
Azithromycin Dihydrate	15	36	3.71669
Benzoic Acid	15	37	-17.8107
Coumarin	15	38	-47.4033
Mezlocillin Sodium	15	39	-43.8575
Cyclandelate	15	40	56.4411
Lomerizine 2HCl	15	41	85.9826
Difluprednate	15	42	91.8452
Closantel Sodium	15	43	-16.0719
Histamine 2HCl	15	44	-49.6875
Levodropropizine	15	45	-31.5613
Ampicillin Trihydrate	15	46	-75.0694
Benzethonium Chloride	15	47	-122.662
Choline Chloride	15	48	-14.5123
Nicardipine HCl	15	49	26.099
Betamipron	15	50	-16.3108
Levobetaxolol HCl	15	51	-28.645
Droperidol	15	52	28.8608
Closantel	15	53	21.3092
Pefloxacin Mesylate Dihydrate	15	54	-58.7163
Clorprenaline HCl	15	55	-45.4272
Amfenac Sodium Monohydrate	15	56	30.8676
Doxycycline Hyclate	15	57	-20.969
Cetylpyridinium Chloride	15	58	-68.569
Nifuroxazide	15	59	77.1499
Chlorquinaldol	15	60	27.4775
Loxapine Succinate	15	61	92.2376
Halcinonide	15	62	-48.2604
Clofazimine	15	63	-76.7133
Sulconazole Nitrate	15	64	93.5153
Carprofen	15	65	-9.10508
Penfluridol	15	66	-26.9167
Doxofylline	15	67	-3.05259
1-Hexadecanol	15	68	-34.6289
Penciclovir	15	69	-5.29908
Broxyquinoline	15	70	-3.18089
Flumethasone	15	71	10.2061
Dexlansoprazole	15	72	43.775
Estradiol Benzoate	15	73	93.3525
Tilmicosin	15	74	-52.0899
Dropropizine	15	75	-12.7211
Ethamsylate	15	76	7.75995
Benzydamine HCl	15	77	24.204
Sulfaguanidine	15	78	-13.1507
Tiratricol	15	79	24.5364
Ethacridine lactate monohydrate	15	80	-17.0371
Bemegride	16	1	-32.2053
Chromocarb	16	2	-134.425
Azaperone	16	3	-12.1098
Oxybuprocaine HCl	16	4	82.2897
Cetrimonium Bromide	16	5	89.3951
Mechlorethamine HCl	16	6	-90.1312
Efaproxiral Sodium	16	7	-29.7199
Rotigotine	16	8	75.9423
Chloroprocaine HCl	16	9	-95.0861
Promethazine HCl	16	10	67.2299
Tolperisone HCl	16	11	-156.836
Chlorocresol	16	12	7.85469
Benzbromarone	16	13	-83.3715
Oxaprozin	16	14	-14.8759
Deoxycorticosterone Acetate	16	15	20.5574
Epinastine HCl	16	16	-51.5589
Etofibrate	16	17	68.8732
Bambuterol HCl	16	18	-27.8318
Ospemifene	16	19	62.7707
Procainamide HCl	16	20	-82.4853
Florfenicol	16	21	-227.227
Benzocaine	16	22	-9.03511
Piperacillin Sodium	16	23	-15.8969
Pilocarpine HCl	16	24	-26.6058
Serotonin HCl	16	25	-113.54
Quinacrine 2HCl	16	26	-13.1452
Nicaraven	16	27	-22.8473
Carteolol HCl	16	28	-64.2789
Anidulafungin	16	29	98.8291
Meclofenamate Sodium	16	30	-85.6781
Verapamil HCl	16	31	71.9025
Montelukast Sodium	16	32	-26.4503
Mevastatin	16	33	94.3907
Phenazopyridine HCl	16	34	69.5702
Tranylcypromine HCl	16	35	-1.14531
Busiprone HCl	16	36	-22.6023
Brimonidine Tartrate	16	37	-21.0958
Demeclocycline HCl	16	38	22.2202
Chloroambucil	16	39	-17.408
Salmeterol Xinafoate	16	40	62.64
Furaltadone HCl	16	41	-52.2982
Dirithromycin	16	42	28.8718
Erythritol	16	43	-37.7096
Primaquine Diphosphate	16	44	14.5622
Prucalopride Succinate	16	45	-122.481
Alizapride HCl	16	46	-109.488
Diacerein	16	47	-18.6768
Meclofenoxate HCl	16	48	-17.4333
Metoclopramide HCl	16	49	12.9836
Mupirocin	16	50	60.4265
Isosorbide	16	51	-0.744365
Sucralose	16	52	-30.9658
Mexiletine HCl	16	53	-20.3403
Cepharanthine	16	54	94.4987
Bromfenac Sodium	16	55	-15.0686
Luliconazole	16	56	75.1594
Flufenamic Acid	16	57	28.2141
Tasimelteon	16	58	41.3809
Digoxin	16	59	17.8249
Dicoumarol	16	60	-4.90122
Cysteamine HCl	16	61	27.2686
Valnemulin HCl	16	62	88.7941
Fidaxomicin	16	63	47.459
Bergapten	16	64	37.1122
Flopropione	16	65	51.3709
Vilazodone HCl	16	66	98.6779
Vinorelbine Tartrate	16	67	48.8611
Nelfinavir Mesylate	16	68	93.879
Labetalol HCl	16	69	-7.21146
R-(+)-Atenolol HCl	16	70	4.04689
Clofibric Acid	16	71	51.4269
Liothyronine Sodium	16	72	13.5733
Fluorometholone Acetate	16	73	95.2153
Doxylamine Succinate	16	74	-2.22721
Sulfamethoxypyridazine	16	75	-3.2786
Tamibarotene	16	76	-60.607
Oxiracetam	16	77	-71.7159
Cyclobenzaprine HCl	16	78	54.2444
Diphenidol HCl	16	79	15.2111
Anisindione	16	80	51.9703
Anisotropine Methylbromide	17	1	-33.8141
Isoetharine Mesylate	17	2	-62.1756
Thiostrepton	17	3	99.3779
Suxibuzone	17	4	33.896
Pyrilamine Maleate	17	5	-179.418
Clofoctol	17	6	-65.3444
Trimipramine Maleate	17	7	56.7452
Aceglutamide	17	8	-64.937
Ethylparaben	17	9	-49.5621
Auranofin	17	10	66.9536
Meclocycline Sulfosalicylate	17	11	10.2277
Oxethazaine	17	12	78.4609
Tacrine HCl	17	13	-117.95
Carbenoxolone Sodium	17	14	-123.11
Fosfomycin Tromethamine	17	15	-27.7205
Digoxigenin	17	16	-27.7996
Mefloquine HCl	17	17	-70.8141
Acetylleucine	17	18	-59.8401
Fenbufen	17	19	6.97508
Benzthiazide	17	20	-16.2857
Medrysone	17	21	37.1357
Oxprenolol HCl	17	22	-68.0082
Pimozide	17	23	63.1235
Bendroflumet Hiazide	17	24	0.25736
Diperodon HCl	17	25	73.8461
Eltrombopag	17	26	53.9724
Ademetionine Disulfate Tosylate	17	27	96.4203
Fenofibric Acid	17	28	-57.9451
Bromocriptine Mesylate	17	29	95.6262
Mesoridazine Besylate	17	30	-90.7855
Pentoxifylline	17	31	-21.5135
Carbachol	17	32	-38.4976
Dicyclomine HCl	17	33	-13.7623
Bentiromide	17	34	-30.9527
Oxeladin Citrate	17	35	66.2028
6-Mercaptopurine	17	36	-88.451
(+)-Camphor	17	37	-15.6726
Furazolidone	17	38	32.2382
Carbadox	17	39	83.8075
Metaproterenol Sulfate	17	40	-68.8871
Piromidic Acid	17	41	-81.6369
Cinoxacin	17	42	-57.5602
Mepenzolate Bromide	17	43	-58.209
Bephenium Hydroxynaphthoate	17	44	-57.6365
Pasiniazid	17	45	-62.5346
Vinblastine Sulfate	17	46	27.4169
Cefotaxime Sodium	17	47	-85.2866
Iopamidol	17	48	-37.3333
Clorgyline HCl	17	49	32.0297
Metaraminol Bitartrate	17	50	-59.7075
Procyclidine HCl	17	51	-24.0345
Glafenine HCl	17	52	73.2716
Aceclidine HCl	17	53	-9.63017
Brucine Sulfate Salt Hydrate	17	54	-76.4425
Picrotoxinin	17	55	-11.2478
Acetazolamide	17	56	-34.2937
Chloroxylenol	17	57	25.239
Methylene Blue	17	58	-44.2374
Disopyramide Phosphate	17	59	-26.1258
Methoxamine HCl	17	60	-64.8072
Ractopamine HCl	17	61	-38.9708
Pthalylsulfacetamide	17	62	-24.8492
Imipramine HCl	17	63	-2.93787
Camylofin Chlorhydrate	17	64	87.3203
Pindolol	17	65	-70.1426
4-Aminoantipyrine	17	66	-66.0123
Nitrofurantoin	17	67	-45.5671
Ethoxzolamide	17	68	63.9703
Meticrane	17	69	-22.8194
Terfenadine	17	70	56.6369
Pinacidil	17	71	-10.4412
Proadifen HCl	17	72	-143.119
Cephapirin Sodium	17	73	-111.295
Misoprostol	17	74	-135.605
4-Aminobenzoic Acid	17	75	-57.3281
2-Aminoheptane	17	76	-23.8874
Pantoprazole Sodium	17	77	-75.2727
Salicylic Acid	18	1	30.912
Azelaic Acid	18	2	33.4923
Diatrizoic Acid	18	3	19.8297
Sulfabenzamide	18	4	4.694
Succinylsulfathiazole	18	5	-1.48478
Cefixime	18	6	-60.0833
Diflunisal	18	7	-1.88422
Alcaftadine	18	8	1.3584
Sodium Sulfadiazine	18	9	-18.2438
Ciclesonide	18	10	66.2524
Triclosan	18	11	73.5233
Bithionol	18	12	-17.32
Diethylcarbamazine Citrate	18	13	13.1543
Terpin Hydrate	18	14	-3.01908
Docusate Sodium	18	15	-58.1656
Lercanidipine Hydrochloride	18	16	68.079
Mebendazole	18	17	91.639
Ethosuximide	18	18	-21.6219
Cyproheptadine Hydrochloride	18	19	53.8469
Cefmenoxime Hydrochloride	18	20	37.6222
Trihexyphenidyl Hydrochloride	18	21	16.9358
Bronopol	18	22	67.651
Diiodohydroxyquinoline	18	23	-1.60922
Tyloxapol	18	24	-113.999
Amodiaquine Dihydrochloride Dihydrate	18	25	75.7653
Benzyl Benzoate	18	26	72.2375
Dapson	18	27	-1.11137
(+/-)-Sulfinpyrazone	18	28	13.9812
Teneligliptin Hydrobromide	18	29	-13.756
Dantrolene Sodium Hemiheptahydrate	18	30	-39.9734
Trimetazidine Dihydrochloride	18	31	43.1563
Carzenide	18	32	45.4209
DL-Panthenol	18	33	33.8802
Resorcinol	18	34	46.0773
Dithranol	18	35	88.6998
Benzyl Alcohol	18	36	55.0023
Dextromethorphan Hydrobromide	18	37	58.8772
Chlorotrianisene	18	38	-10.6782
Prasugrel Hydrochloride	18	39	31.0307
Atipamezole Hydrochloride	18	40	78.9456
Urethane	18	41	22.1251
Citiolone	18	42	46.6215
Fluphenazine Dihydrochloride	18	43	-119.033
Hydroquinone	18	44	19.444
Nitroxoline	18	45	18.7178
Clioquinol	18	46	-41.6261
Fenoldopam Mesylate	18	47	-1.68859
Diazoxide	18	48	10.1768
Desogestrel	18	49	88.8494
Atipamezole	18	50	52.6687
Xylitol	18	51	1.61428
Cloxiquine	18	52	-6.54244
Halothane	18	53	19.0412
Triacetin	18	54	23.0674
Chlormadinone Acetate	18	55	78.8685
Acetohydroxamic Acid	18	56	24.1381
Itopride Hydrochloride	18	57	-8.85846
Prochlorperazine Dimaleate Salt	18	58	-69.0545
Brexpiprazole	18	59	31.7085
Etoricoxib	18	60	29.36
8-Hydroxyquinoline	18	61	88.4415
Danthron	18	62	88.6155
Hexylresorcinol	18	63	92.5984
Butamben	18	64	81.428
Cephalothin	18	65	25.8312
Gallic Acid	18	66	63.2536
Cefuroxime Sodium	18	67	36.7747
Hexachlorophene	18	68	1.38485
Lesinurad	18	69	26.0573
Sulisobenzone	18	70	35.4564
Aminoguanidine Hydrochloride	18	71	32.7652
Dehydrocholic Acid	18	72	-12.8806
Piperazine	18	73	-12.6456
Butylparaben	18	74	94.6083
Cefazolin Sodium	18	75	25.9969
Levofloxacin Hydrate	18	76	38.1859
Methylbenactyzine Bromide	18	77	20.6026
Isosorbide Mononitrate	18	78	45.2189
Tedizolid Phosphate	18	79	11.0115
Sulpiride	18	80	35.7375
Parecoxib	19	1	-116.465
Rebeprazole sodium	19	2	-87.3958
Gluconolactone	19	3	-86.4896
Rivastigmine	19	4	-123.138
Vitamin K1	19	5	-2.43809
Evans Blue	19	6	28.2336
Perphenazine	19	7	-103.576
Sulfacetamide sodium salt hydrate	19	8	-61.6049
Harmaline	19	9	-21.742
Daminozide	19	10	-86.4201
Eslicarbazepine Acetate	19	11	-66.8596
Sivelestat sodium tetrahydrate	19	12	-76.7383
Povidone iodine	19	13	-0.143782
Deoxycholic acid	19	14	36.0556
Etretinate	19	15	21.1155
Isatin	19	16	1.75508
Retigabine	19	17	82.7946
Cisapride hydrate	19	18	-173.165
Menadiol Diacetate	19	19	-56.2472
Thymidine	19	20	-59.2372
Hydroquinidine	19	21	-107.565
Lidocaine hydrochloride	19	22	-80.8481
Terazosin HCl	19	23	-144.712
Escin	19	24	-249.152
2-Deoxy-D-glucose	19	25	-173.348
Acetylcholine iodide	19	26	-11.9822
Retigabine 2HCl	19	27	98.3027
Corticosterone	19	28	-5.36583
Benzyl isothiocyanate	19	29	-94.5222
Ceftizoxime	19	30	-71.9652
Glycopyrrolate	19	31	-102.537
Procaine	19	32	-93.3392
Protirelin	19	33	-148.187
Oxybenzone	19	34	39.6933
Eugenol	19	35	12.9206
(+)-Catechin	19	36	-108.407
Salvianolic acid B	19	37	-48.8454
Betulin	19	38	-299.11
N-Acetylneuraminic acid	19	39	-79.411
Cefuroxime axetil	19	40	-50.3513
Tiagabine hydrochloride	19	41	-0.228613
Benzocaine hydrochloride	19	42	29.8067
Loxoprofen	19	43	-36.0184
Guanfacine Hydrochloride	19	44	-155.413
Oleic Acid	19	45	-62.1924
(-)Epicatechin	19	46	-78.8371
Trapidil	19	47	-53.7654
Dihydrotestosterone(DHT)	19	48	-147.655
Drostanolone Propionate	19	49	0.624543
L-Cysteine HCl	19	50	-50.2198
Atazanavir	19	51	33.0771
Etonogestrel	19	52	87.1966
Sildenafil Mesylate	19	53	87.9082
D panthenol	19	54	5.60822
Latanoprost	19	55	-307.282
Benzenesulfonamide	19	56	20.1345
Psoralen	19	57	-200.785
p-Coumaric Acid	19	58	-19.2897
Trenbolone acetate	19	59	77.1631
Diatrizoate sodium	19	60	-10.8787
Fusidate Sodium	19	61	26.3194
Hydroxyprogesterone caproate	19	62	68.4428
Efavirenz	19	63	69.6012
CarbinoxaMine Maleate	19	64	-64.378
Esculetin	19	65	-57.3848
Lauric Acid	19	66	-121.428
Ondansetron Hydrochloride Dihydrate	19	67	65.4336
Melibiose	19	68	-25.1272
Methandrostenolone	19	69	33.3915
Atenolol	19	70	-62.4327
Molsidomine	19	71	-48.839
Tiagabine	19	72	-115.883
Vitamin E	19	73	18.2503
Saxagliptin hydrate	19	74	-44.2922
(-)-Menthol	19	75	82.594
Cinnarizine	19	76	-89.7985
Citalopram HBr	19	77	44.1606
L-5-Hydroxytryptophan	19	78	-20.0395
Nicergoline	19	79	87.5981
Saccharin	19	80	13.3838
Diastase	20	1	-142.538
Ibudilast	20	2	36.4611
Faropenem Sodium	20	3	-5.73791
Iproniazid	20	4	-19.3128
Sulfamethoxazole Sodium	20	5	-21.2356
Cefathiamidine	20	6	-78.7473
Cytosine	20	7	6.85543
Maltol	20	8	-1.9882
Iminostilbene	20	9	-40.6641
Tiamulin Fumarate	20	10	6.15298
Maltose	20	11	-3.58538
Acotiamide Hydrochloride	20	12	-9.40202
Dalbavancin	20	13	81.7153
Triacetonamine	20	14	-3.28821
Cefodizime Sodium	20	15	-116.571
Calcium Dobesilate	20	16	7.0139
Elagolix Sodium	20	17	-45.7433
Nonanoic Acid	20	18	5.05167
Fimasartan	20	19	15.356
Valpromide	20	20	28.0631
Piperonyl Butoxide	20	21	8.47244
Mosapride	20	22	10.9726
Levocetrizine Dihydrochloride	20	23	97.8013
Indole-3-Carboxylic Acid	20	24	-29.3667
Pyridoxal 5-Phosphate Monohydrate	20	25	-123.055
Lynestrenol	20	26	0.184294
Sulfogaiacol	20	27	-12.8245
Fumaric Acid	20	28	20.6214
Sulfalene (SMPZ)	20	29	7.22399
Methylcobalamin	20	30	-38.2349
Tolmetin	20	31	-15.6958
Laurocapram	20	32	-92.2889
Flucloxacillin Sodium	20	33	-69.3952
Squalene	20	34	11.9542
Cefazedone	20	35	-65.3385
Taurolidine	20	36	6.18099
Propiverine Hydrochloride	20	37	3.70751
Usnic Acid	20	38	-110.201
Efonidipine	20	39	52.4854
Tavaborole	20	40	10.8871
Cefoxitin Sodium	20	41	-78.9801
Potassium Acetate	20	42	-1.05826
Tafluprost	20	43	76.9058
Cefetamet Pivoxil Hydrochloride	20	44	94.3622
Cephaprin Benzathine	20	45	69.6895
Menbutone	20	46	-13.7693
Proxyphylline	20	47	10.8743
Linalool	20	48	60.1088
Azathramycin	20	49	-4.76481
Avermectin B1	20	50	98.161
Propantheline Bromide	20	51	-91.0956
Cefcapene Pivoxil Hydrochloride	20	52	85.1757
Gadopentetate Dimeglumine	20	53	13.3073
Nicarbazin	20	54	-0.430362
Robenidine Hydrochloride	20	55	59.2648
Nikethamide	20	56	14.0152
Lithium Carbonate	20	57	-9.51138
Glycocholic Acid	20	58	30.4592
Anamorelin	20	59	56.7458
Tofacitinib Citrate	20	60	9.02197
Aceclofenac	20	61	20.2834
Rabeprazole	20	62	35.089
Ecabet Sodium	20	63	23.6668
Propacetamol Hydrochloride	20	64	28.3181
Eperisone Hydrochloride	20	65	28.8823
Perospirone Hydrochloride	20	66	73.3751
Asunaprevir	20	67	-30.5188
Lactobionic Acid	20	68	-6.18688
Sorbic Acid	20	69	-58.0898
Fingolimod HCl	20	70	-115.524
Nilutamide	20	71	56.0903
Meropenem Trihydrate	20	72	-16.6788
Bedaquiline Fumarate	20	73	72.1254
Xanthinol Nicotinate	20	74	-1.12005
Neticonazole Hydrochloride	20	75	-66.2031
Bifendate	20	76	83.3857
cis-Aconitic Acid	20	77	-9.64961
Buparvaquone	20	78	-3.57493
Tacrolimus	20	79	95.751
Pimecrolimus	21	1	86.4963
Ioversol	21	2	28.8316
Efinaconazole	21	3	83.3982
Phenazine methosulfate	21	4	36.0512
Thiocolchicoside	21	5	24.8746
Daclatasvir Dihydrochloride	21	6	97.2863
Rosuvastatin	21	7	74.2075
Ceforanide	21	8	-44.4395
Febantel	21	9	65.6458
Lanolin	21	10	-34.4617
Cefotiam hydrochloride	21	11	-0.895254
Crisaborole (AN2728)	21	12	30.959
Mebeverine Hydrochloride	21	13	70.6344
Valethamate Bromide	21	14	22.2715
Granisetron	21	15	-31.341
Trelagliptin succinate	21	16	-67.1828
Donepezil	21	17	60.4818
Vitamin K2	21	18	6.73854
Rafoxanide	21	19	-71.59
Tylosin	21	20	48.3916
Teprenone	21	21	32.7623
Simeprevir	21	22	-66.9669
4-Aminopyridine	21	23	-0.325572
Actarit	21	24	4.21424
Rifamycin sodium salt	21	25	-56.7963
Ganciclovir sodium	21	26	-9.08018
Argatroban Monohydrate	21	27	53.7561
Lentinan	21	28	-71.5352
SulfadiMethoxine sodium	21	29	-151.732
Ademetionine	21	30	-11.3087
Delamanid	21	31	-30.8816
Isoprinosine	21	32	-25.6607
Etofylline	21	33	-33.9741
Tiamulin	21	34	30.667
Milbemycin Oxime	21	35	88.9083
Pramipexole dihydrochloride	21	36	-97.8141
Acotiamide	21	37	-26.7737
Carbazochrome	21	38	-38.2668
alpha-Arbutin	21	39	25.2783
Brivudine	21	40	17.2903
Oxyclozanide	21	41	-52.4702
Dihydralazine sulphate	21	42	-33.3407
Difloxacin hydrochloride	21	43	-3.22895
Dinoprost tromethamine	21	44	64.6201
Losartan	21	45	-75.6281
Xipamide	21	46	-26.2444
Azamethiphos	21	47	-42.1991
Pralidoxime Iodide	21	48	5.33938
Propyl gallate	21	49	-2.54461
Indometacin Sodium	21	50	-1.61405
Indobufen	21	51	11.5429
Mephenesin	21	52	-31.6089
Bevantolol hydrochloride	21	53	29.5001
Revaprazan Hydrochloride	21	54	51.2635
Dabrafenib Mesylate	21	55	3.89864
Regorafenib Monohydrate	21	56	10.4991
p-Anisaldehyde	21	57	14.3899
Stachyose	21	58	-32.5717
Hydroquinine	21	59	-22.2814
Disodium Phosphate	21	60	44.101
Tilorone dihydrochloride	21	61	16.3308
Terconazole	21	62	76.1649
Benorylate	21	63	49.202
Pixantrone Maleate	21	64	-172.37
Mupirocin calcium	21	65	25.36
Osimertinib mesylate	21	66	-289.032
Tianeptine	21	67	11.7671
lutein	21	68	36.8527
Doramectin	21	69	96.2494
Octenidine Dihydrochloride	21	70	99.6562
Nadolol	21	71	-6.2799
Melitracen hydrochloride	21	72	48.3081
Clonixin	21	73	10.379
Metadoxine	21	74	-1.74857
Duloxetine	21	75	24.9586
Sitagliptin	21	76	35.6372
Geranyl acetate	21	77	52.0167
Proanthocyanidins	21	78	77.6754
Olivetol	21	79	71.5672
Phytol	22	1	-11.6416
Raffinose	22	2	-25.685
Ropivacaine Mesilate	22	3	-17.0201
4-Aminosalicylic Acid	22	4	-35.0595
Boldenone	22	5	20.5662
Lenvatinib Mesylate	22	6	94.2393
Cisapride	22	7	-37.5836
Canrenone	22	8	11.5264
Estropipate	22	9	-52.3446
Tosufloxacin (P-Toluenesulfonic Acid)	22	10	97.4362
Aleuritic Acid	22	11	-73.4996
Thymol	22	12	21.8615
Diaveridine	22	13	-34.4584
Piroctone Olamine	22	14	3.08741
Erythromycin Thiocyanate	22	15	5.46713
Lapatinib Ditosylate Monohydrate	22	16	79.1755
Dasatinib Hydrochloride	22	17	98.0683
Tedizolid	22	18	-28.5976
Ceftezole	22	19	11.6263
Carglumic Acid	22	20	3.18405
Casanthranol	22	21	-75.3747
Doxycycline	22	22	-34.0713
Sulbutiamine	22	23	13.2207
Imidocarb Dipropionate	22	24	-289.205
Minoxidil Sulphate	22	25	10.7825
Ruxolitinib Phosphate	22	26	24.6194
Nicardipine	22	27	-8.51538
Fendiline Hydrochloride	22	28	-99.9073
Sulfaisodimidine	22	29	5.05245
6-Methoxy-2-Naphthoic Acid	22	30	17.1944
D(-)-Arabinose	22	31	1.04303
7-Methoxycoumarin	22	32	25.4312
Nilotinib Hydrochloride	22	33	98.6011
Abacavir	22	34	15.9163
Isosorbide Dinitrate	22	35	6.85549
Raltegravir Potassium	22	36	38.7792
Benproperine Phosphate	22	37	-97.6821
Dapiprazole Hydrochloride	22	38	-63.9401
Diazolidinyl Urea	22	39	6.62196
Bromisoval	22	40	20.036
Citral	22	41	20.0515
Benzyl Cinnamate	22	42	9.06688
Benzylpenicillin Potassium	22	43	19.0899
Arformoterol Tartrate	22	44	-98.9414
Fenretinide	22	45	53.696
Entecavir	22	46	28.0073
Doxapram	22	47	4.55768
Lactitol Monohydrate	22	48	11.0013
Nimustine Hydrochloride	22	49	7.78227
Propyphenazone	22	50	12.7737
Pyrithioxin	22	51	75.0348
Kojic Acid	22	52	-11.9517
Ciprofloxacin Hydrochloride Hydrate	22	53	93.179
Iodixanol	22	54	22.7249
Nintedanib Ethanesulfonate Salt	22	55	87.1405
Selamectin	22	56	96.6197
Revefenacin	22	57	25.1736
Adenosine 5-Monophosphate	22	58	25.9948
Lincomycin Hydrochloride Monohydrate	22	59	13.0696
Pyridoxal Phosphate	22	60	-35.5025
Citropten	22	61	41.2222
Fructose	22	62	21.2565
Enoxacin Sesquihydrate	22	63	30.9669
Phenylpiracetam	22	64	35.9231
Solifenacin	22	65	-45.9299
Apatinib	22	66	43.959
Ufenamate	22	67	26.5776
Ramatroban	22	68	-46.8694
Vidarabine Monohydrate	22	69	-11.9904
Octinoxate	22	70	29.4788
Protoporphyrin IX	22	71	33.0369
Naproxen	22	72	27.3756
Sulfamethazine Sodium Salt	22	73	33.8978
Adrafinil	22	74	42.7448
Paroxetine Mesylate	22	75	-55.1492
Darunavir	22	76	53.0488
Stiripentol	22	77	63.4447
Tiletamine Hydrochloride	22	78	16.1166
Amoxicillin Trihydrate	22	79	-17.7511
Sodium Gualenate	22	80	-78.2647
Nitisinone	23	1	-60.1227
Nerolidol	23	2	-23.6202
Butoconazole	23	3	80.8978
Ethoxyquin	23	4	46.2569
Betrixaban maleate	23	5	-174.338
Dasabuvir(ABT-333)	23	6	88.2189
Sultamicillin	23	7	-63.9797
Carbaryl	23	8	43.5765
Hyperoside	23	9	17.6261
Dantrolene sodium	23	10	-44.7827
Dolasetron	23	11	64.0877
Cefpodoxime proxetil	23	12	93.9754
Diflorasone	23	13	19.0454
Ajmaline	23	14	-85.4192
Mepivacaine	23	15	-13.3693
Ombitasvir (ABT-267)	23	16	91.6695
Ertugliflozin	23	17	23.7076
Promazine hydrochloride	23	18	38.3049
Saikosaponin D	23	19	83.1619
Cloperastine hydrochloride	23	20	72.7995
Meisoindigo	23	21	-1.81017
Cefmetazole sodium	23	22	-5.1641
Bendazac	23	23	41.3568
Methyl Aminolevulinate Hydrochloride	23	24	-0.290038
Cyclofenil	23	25	63.6235
Paritaprevir (ABT-450)	23	26	-23.6344
Diflucortolone valerate	23	27	73.5353
Metoprolol	23	28	-16.0622
Curculigoside	23	29	58.2126
Clidinium Bromide	23	30	-43.4536
Gamithromycin	23	31	49.8208
Cefminox Sodium	23	32	-6.79577
Pikamilone	23	33	36.1404
Dibutyl phthalate	23	34	-15.4509
Phenolphthalein	23	35	57.2259
Propylparaben	23	36	52.8943
Enoxaparin sodium	23	37	-59.0039
Quinacrine Dihydrochloride Dihydrate	23	38	-55.4574
Aucubin	23	39	24.1578
Molindone hydrochloride	23	40	6.34215
Ceftezole sodium	23	41	-33.4485
Cefpiramide sodium	23	42	-57.564
Alogliptin	23	43	-7.32843
Dimethyl phthalate	23	44	10.1942
Chlorhexidine	23	45	36.8265
Sultamicillin Tosylate	23	46	41.6129
Metyrapone	23	47	0.522011
Berberine Sulfate	23	48	-72.9435
Saikosaponin A	23	49	-226.143
Prilocaine hydrochloride	23	50	-22.7257
Sulbenicillin Sodium	23	51	11.2174
Ceftiofur	23	52	-0.644096
Fipronil	23	53	90.6406
Formate	23	54	18.0113
Nefazodone hydrochloride	23	55	85.0333
Squalane	23	56	5.32489
Parecoxib Sodium	23	57	29.3768
Triprolidine Hydrochloride	23	58	28.3578
Pivmecillinam hydrochloride	23	59	34.2685
Tribenzagan Hydrochloride	23	60	-57.107
Metroprolol succinate	23	61	-61.1737
Safinamide	23	62	44.6178
Ethyl Oleate	23	63	29.5528
Imidafenacin	23	64	1.23031
Chlorprothixene hydrochloride	23	65	-171.084
Isoprene	23	66	-10.2763
1,4-Cineole	23	67	19.5291
Sofalcone	23	68	-100.847
Rolapitant	23	69	86.4066
Rimantadine Hydrochloride	23	70	14.3196
Vanillic acid	23	71	-10.9365
Regadenoson	23	72	0.200041
Lactitol	23	73	9.25858
Betrixaban	23	74	-11.2847
Tegaserod Maleate	23	75	-117.688
Chloramphenicol sodium succinate	23	76	-67.5606
Clindamycin alcoholate	23	77	12.1219
Sanguinarine chloride	23	78	-24.5768
Gefarnate	23	79	-2.27951
Desipramine Hydrochloride	23	80	23.5287
Fluorometholone	24	1	88.8018
Iopanoic acid	24	2	71.1826
Trimebutine maleate	24	3	88.4857
Erythromycin estolate	24	4	94.4947
1, 10-Phenanthroline monohydrate	24	5	48.2867
Pamabrom	24	6	40.6131
Xylazine	24	7	36.3718
Olmesartan	24	8	21.0939
(1R)-(-)-Menthyl acetate	24	9	85.4457
Bedaquiline	24	10	57.9207
Cefoperazone sodium	24	11	52.9993
Betahistine mesylate	24	12	53.2126
Dehydroepiandrosterone acetate	24	13	91.5458
Cinchocaine	24	14	94.0121
D-Ribose	24	15	52.4867
(-)-Sparteine Sulfate	24	16	11.6311
Triflupromazine hydrochloride	24	17	38.1413
Cytarabine hydrochloride	24	18	49.2576
p-Cymene	24	19	42.7033
Ammonium lactate	24	20	29.6398
Fluorescein	24	21	42.0809
Amodiaquine hydrochloride	24	22	89.6307
4-Aminophenol	24	23	59.5968
Moxifloxacin	24	24	36.0979
Sulfacetamide	24	25	47.0202
D-Pantothenate Sodium	24	26	37.6241
Dapagliflozin propanediol monohydrate	24	27	92.5028
Cinnamyl acetate	24	28	89.2841
Sodium cholate	24	29	25.2202
Benzalkonium chloride	24	30	-38.0513
Disopyramide	24	31	39.9108
Hydrocortisone acetate	24	32	55.5749
Penicillin G Procaine	24	33	25.5188
Tizanidine	24	34	53.8466
Hydroxylammonium chloride	24	35	29.4859
Tetrahydropalmatine	24	36	90.1968
Trimethadione	24	37	37.2055
Citronellal	24	38	68.359
Diphenylamine Hydrochloride	24	39	92.2436
Amsacrine hydrochloride	24	40	97.6137
Lomefloxacin	24	41	44.7
Ilaprazole sodium	24	42	94.0779
Salmeterol	24	43	90.1687
Tropisetron	24	44	40.8139
Ethyl gallate	24	45	57.5614
Midecamycin	24	46	93.2645
Tocofersolan	24	47	-56.7461
Camphene	24	48	56.7313
(+)-Longifolene	24	49	76.6869
Cefotiam Hexetil Hydrochloride	24	50	98.7383
Econazole	24	51	81.9481
Ropivacaine	24	52	66.1223
Acetophenone	24	53	63.5314
Olprinone	24	54	49.2295
Amenamevir	24	55	87.7884
Ethacrynic Acid	24	56	58.8526
Anisole	24	57	57.5665
Vitamin A	24	58	77.0724
Hippuric acid	24	59	38.413
Cefozopran hydrochloride	24	60	52.6892
Atropine sulfate	24	61	54.1678
2’-deoxyuridine	24	62	69.2636
Geraniol	24	63	96.1775
Landiolol hydrochloride	24	64	49.2402
Kasugamycin hydrochloride	24	65	41.5465
2-Hydroxybenzyl alcohol	24	66	62.9036
Tilmicosin phosphate	24	67	71.5033
α-Terpineol	24	68	86.9607
Betahistine	24	69	70.018
Ceftriaxone Sodium	24	70	36.2135
Salbutamol	24	71	38.7739
Vortioxetine	24	72	-18.0885
Doripenem	24	73	37.9579
Dimetridazole	24	74	40.0347
Lanatoside C	24	75	79.7602
Thioridazine hydrochloride	24	76	61.7352
Arabic gum	24	77	17.7456
(1S)-(-)-α-Pinene	24	78	58.2264
Cilastatin	24	79	46.5517
Emedastine Difumarate	24	80	53.1482
Iguratimod	25	1	46.1203
Diphenylpyraline Hydrochloride	25	2	-88.7077
Drofenine Hydrochloride	25	3	-108.932
Methyl Linolenate	25	4	23.3528
Phthalylsulfathiazole	25	5	32.22
Pravastatin	25	6	38.9984
Oxantel Pamoate	25	7	-47.0975
Stearic Acid	25	8	-34.162
Deferoxamine Mesylate	25	9	30.5974
Citric Acid	25	10	26.5742
Hydroxyzine Pamoate	25	11	-49.0083
Ertapenem Sodium	25	12	-98.589
Moxisylyte Hydrochloride	25	13	-33.9902
Isoproterenol Sulfate Dihydrate	25	14	29.1188
Alvimopan Dihydrate	25	15	37.4124
Lurasidone	25	16	24.6751
Dipchlorophene	25	17	28.2255
Midodrine Hydrochloride	25	18	16.4144
Morantel Tartrate	25	19	-14.5178
Methyl Oleate	25	20	30.7775
Omeprazole Sodium	25	21	40.593
Fruquintinib	25	22	54.3719
Desoximetasone	25	23	38.5273
Fenipentol	25	24	40.6826
Atorvastatin	25	25	-1.46247
Triiodothyronine	25	26	7.52661
Midodrine	25	27	32.009
Chlorpromazine	25	28	-99.819
D-Mannose	25	29	38.2225
Dexrazoxane	25	30	26.1938
Emedastine	25	31	-85.1179
Isoxuprine Hydrochloride	25	32	-9.02837
Tropic Acid	25	33	28.32
Carvedilol Phosphate	25	34	57.8909
Abemaciclib	25	35	-207.822
Tetryzoline	25	36	27.1379
Benzathine Penicilline	25	37	-53.5812
Dihydroergotamine Mesylate	25	38	93.8252
Sodium Dehydrocholate	25	39	-16.5357
Elbasvir	25	40	99.7784
Tiaprofenic Acid	25	41	37.8497
Chloropyramine Hydrochloride	25	42	-100.569
Mexenone	25	43	48.958
Raceanisodamine	25	44	38.5167
Acetohexamide	25	45	47.6551
Delapril Hydrochloride	25	46	37.2182
Diclofenac Epolamine	25	47	49.3228
Baricitinib Phosphate	25	48	41.6246
Alfuzosin	25	49	-29.9674
Indigo Carmine	25	50	-84.7731
Ranitidine	25	51	-34.2333
Mivacurium Chloride	25	52	-88.9998
Levomilnacipran Hydrochloride	25	53	-9.2432
Norgestrel	25	54	70.1122
Acrivastine	25	55	-12.5726
Fofosal	25	56	76.5148
Nevibolol	25	57	-62.3375
Methyl Stearate	25	58	42.8298
Aliskiren	25	59	10.3276
Indacaterol	25	60	16.3744
Minaprine Dihydrochloride	25	61	16.5463
Dolasetron Mesylate	25	62	19.5973
Isopropamide Iodide	25	63	29.8393
Ambroxol	25	64	-4.66199
Ceftizoxime Sodium	25	65	-10.1865
Alimemazine Tartrate	25	66	-96.2985
Palonosetron	25	67	-29.5625
Isoeugenol	25	68	36.9468
Fenoterol Hydrobromide	25	69	10.4012
Venlafaxine	25	70	3.73508
Orphenadrine Hydrochloride	25	71	-79.9663
(-)-Verbenone	25	72	38.2758
Ketorolac Tromethamine Salt	25	73	42.0838
Glecaprevir	25	74	-44.9046
Sebacic Acid	25	75	30.0674
Quetiapine	25	76	-14.8796
Methyl Linoleate	25	77	55.4828
Fenoterol	25	78	14.0427
Proflavine	26	1	-136.107
Dronedarone	26	2	-130.841
Citronellyl acetate	26	3	-4.03224
Cortisone	26	4	-2.0956
Bictegravir	26	5	-32.2807
Ataluren (PTC124)	26	6	-26.1185
Dibutyl sebacate	26	7	-13.2202
Doxycycline monohydrate	26	8	-82.9594
p-Toluenesulfonic acid monohydrate	26	9	-33.6736
Phthalic acid	26	10	-24.2997
Esmolol	26	11	-59.8428
Rasagiline	26	12	-28.0995
[truncated: 702 more rows]
